# Supplementary material for: Adapting the Women's empowerment in agriculture index to specific country context: Insights and critiques from fieldwork in India
Source: Glob Food Sec. 2019 Dec;23:245–55. doi: 10.1016/j.gfs.2019.09.002 (PMC6853022; doi:10.1016/j.gfs.2019.09.002)
Supplement: Multimedia component 1 [file mmc1.xml]

<?xml version="1.0" encoding="UTF-8" standalone="no"?><data:data><datasets><author>sg672@cornell.edu</author><type>0</type><dataset><value>1</value><reason>Data will be made available on request</reason><comments/></dataset></datasets></data:data>
